# Supplementary material for: SCIntRuler: guiding the integration of multiple single-cell RNA-seq datasets with a novel statistical metric
Source: Bioinformatics. 2024 Sep 3;40(9):btae537. doi: 10.1093/bioinformatics/btae537 (PMC11415828; doi:10.1093/bioinformatics/btae537)
Supplement: btae537_Supplementary_Data [file btae537_supplementary_data.zip]

Archive with 2 entries (2 files):
- 7.pdf
- AutoFileRenameNote.txt
