# Supplementary material for: SCIntRuler: guiding the integration of multiple single-cell RNA-seq datasets with a novel statistical metric
Source: Bioinformatics. 2024 Sep 3;40(9):btae537. doi: 10.1093/bioinformatics/btae537 (PMC11415828; doi:10.1093/bioinformatics/btae537)
Supplement: btae537_Supplementary_Data [file btae537_supplementary_data.zip › AutoFileRenameNote.txt]

From: Supplementary_materials_for_SCIntRuler.pdf
To: 7.pdf
Error: The file '\\chenasprod\kglinw2\Journals\OUP\CBIO\Vol00000\240544\FreshMss\Disk\bioinf-2024-0532-20240830021935\bioinf-2024-0532-20240830021935\suppl_data\Supplementary_materials_for_SCIntRuler.pdf.tmp' already exists.
